# Supplementary material for: Homotypic and heterotypic immune responses to Omicron variant in immunocompromised patients in diverse clinical settings
Source: Nat Commun. 2022 Aug 4;13:4489. doi: 10.1038/s41467-022-32235-x (PMC9352686; doi:10.1038/s41467-022-32235-x)
Supplement: Supplementary file 4 — Source Data [file 41467_2022_32235_MOESM4_ESM.xlsx]

## Sheet: DATA FILE
FIGURE 2A					FIGURE 2B				FIGURE 2C								FIGURE 2D								FIGURE 3A					FIGURE 3B AND 3C				FIGURE 3D								FIGURE 3E
STUDY ID	D614G log10 ID50	Delta log10 ID50	BA.1 log10 ID50		STUDY ID	BA.1 log10 ID50	BA.2 log10 ID50		Study ID	Ancestral SARS-CoV-2			Omicron BA.1				Study ID	Ancestral SARS-CoV-2			Omicron BA.1				STUDY ID	D614G log10 ID50	Delta log10 ID50	BA.1 log10 ID50		STUDY ID	BA.1 log10 ID50	BA.2 log10 ID50			Ancestral SARS-CoV-2			Omicron BA.1					Ancestral SARS-CoV-2			Omicron BA.1
UHN-001	3.28316	2.41726	0		UHN-001	0	0			CD4 T-cells			CD4 T-cells					CD8 T-cells			CD8 T-cells				UHN-087	4.71175	4.54136	3.6135		UHN-087	3.6135	3.60318			CD4			CD4					CD8			CD8
UHN-002	4.7122	4.41623	2.22959		UHN-002	2.22959	3.97102			IFNg mono	Poly	IL2 mono	IFNg mono	Poly	IL2 mono			IFNg mono	Poly	IL2 mono	IFNg mono	Poly	IL2 mono		UHN-324	4.70465	4.47405	4.12587		UHN-324	4.12587	4.14388		Study ID	IFNg mono	Poly	IL2 mono	IFNg mono	Poly	IL2 mono		Study ID	IFNg mono	Poly	IL2 mono	IFNg mono	Poly	IL2 mono
UHN-004	3.21311	2.75301	0		UHN-004	0	2.45792		UHN-15	103.7	1204.8	2136.5	861.5	307.8	1		UHN-15	238	11.2	1868.6	277.3	1	1		UHN-326	3.59176	3.50682	3.55956		UHN-326	3.55956	3.52		87	8787	18784.1	8246.3	10465.2	22925	9289.4		87	3905.8	412.5	555.6	12890.2	462.3	1
UHN-008	3.48638	2.92482	0		UHN-008	0	4.11543		UHN-26	141.8	182.1	303.9	396.3	81.9	1		UHN-26	225	78	2325.1	832	1	40.2		UHN-328	3.10574	3.19118	0		UHN-328	0	0		324	295.4	398.6	829.3	303.1	445	873.5		324	57.8	1	520	118.4	1	901.6
UHN-010	4.07458	3.58788	2.4494		UHN-010	2.4494	4.09604		UHN-27	117.8	50.5	404.1	133.6	149.2	1		UHN-27	1	1	1	27.8	1	1		UHN-383	4.06003	3.74521	3.88273		UHN-383	3.88273	3.69		328	1382.8	1511.4	1173.6	1713	2466	2883.6		328	24.6	1	1127.6	735.6	28.1	96.7
UHN-011	4.5447	3.87943	2.29448		UHN-011	2.29448	3.13018		UHN-38	749.1	355.2	950.2	1396.3	787.2	2049.2		UHN-38	12.4	1	478	151.5	49.4	52.3		UHN-392	3.42136	2.77083	2.88739		UHN-392	2.88739	2.4269		383	134.7	290.7	1815.9	88.7	430.9	1072.5		383	3120	1	1	1	1	1
UHN-012	4.17744	3.6515	0		UHN-012	0	0		UHN-40	388	589.1	1126.2	138.7	269.5	158.2		UHN-40	1	1	54.6	56.7	1	1		UHN-394	4.1512	3.49757	3.32248		UHN-394	3.32248	3.19091		392	459	499	1193.8	894.7	399	1194.5		392	1614.5	33.6	1	1775.5	8.5	1
UHN-013	4.41094	3.59929	1.6834		UHN-013	1.6834	3.35625		UHN-41	123.9	363.6	755.7	293.3	470.9	735.5		UHN-41	56.4	9.9	112.1	52.9	1	1		UHN-397	3.02942	3.2356	2.01435		UHN-397	2.01435	3.03		394	184.4	466.6	998	154.6	341.4	1150.1		394	251.5	28.3	1	385.5	55.7	1
UHN-014	3.3305	2.79183	0		UHN-014	0	2.99568		UHN-44	29.6	1	17.4	1	1	1		UHN-44	38.3	1	1	110.6	1	1		UHN-401	5.04871	4.91614	4.46496		UHN-401	4.46496	4.32221		397	259.4	240.1	1357	336.3	151	974		397	270.2	20.6	1	441.2	1	1
UHN-015	4.98928	5.1666	2.08014		UHN-015	2.08014	2.7217		UHN-53	3094.3	343.5	821.2	1098.5	209.5	676.35		UHN-53	76.2	1	1	83.5	1	1		UHN-402	3.2279	3.32331	3.68973		UHN-402	3.68973	2.71		401	294	1442.8	2735.6	310.4	1493.6	1996.3		401	1062.9	259.9	1	1203.5	302.6	1
UHN-017	4.48399	4.07366	1.87484		UHN-017	1.87484	2.7597		UHN-59	1662.6	4175.4	3761.1	456.34	865.3	2435.4		UHN-59	392.2	1	1	261.3	60.1	1		UHN-405	0	0	2.28601		UHN-405	2.28601	1.95821		402	2812.5	1973.4	5335.5	368.7	1893.3	5191.4		402	1	53.9	1	1	69.6	1
UHN-018	4.51927	4.01269	2.3012		UHN-018	2.3012	2.92665		UHN-102	397.6	1219.5	4071.5	161	427.6	839.6		UHN-102	82.3	2.9	271.3	1	1	1		UHN-407	0	1.89347	3.1541		UHN-407	3.1541	2.88472		405	9150.3	8387.4	4412.3	9601.4	7965.9	4701.3		405	760.3	124.8	742.8	77.2	15.7	1
UHN-019	4.38164	4.009	1.80134		UHN-019	1.80134	2.51884		UHN-121	272.5	2784.9	8198.7	260.6	2596	3565.6		UHN-121	1	1	751.4	1	1	1		UHN-409	2.21028	2.39979	3.40307		UHN-409	3.40307	3.08		409	1	411.2	2310.3	1	679.9	2019.5		409	283	16.4	4339.4	23.9	35.1	1
UHN-023	4.61422	3.8791	2.80493		UHN-023	2.80493	3.05844		UHN-130	1	1	588.6	485.3	185.1	1		UHN-130	106.4	1	1	399.4	97.1	1247.8		UHN-410	4.0948	3.79642	3.61565		UHN-410	3.61565	3.28183		410	1	1114.6	1776.2	259.7	1737.8	1654.7		410	494.8	81.8	1	547.7	91.7	1
UHN-026	3.54516	3.3292	0		UHN-026	0	0		UHN-154	1	18.3	285.7	26	1	1		UHN-154	1	1	1	1	1	712.3		UHN-411	0	0	0		UHN-411	0	0		411	11682.4	2174.4	1809.9	2742.1	2092.5	1386.9		411	133.5	1	90.2	156.5	1	714.8
UHN-027	3.36191	2.80327	0.677781		UHN-027	0.677781	4.40716		UHN-159	180.9	228.3	485.2	108.3	126	1		UHN-159	33.6	1	93.9	46.9	1	1331.1		UHN-412	2.96981	3.27835	0.742561		UHN-412	0.74256	3.27		412	1	1	1001.8	1	24.9	937.6		412	1	13.2	1	1	1	1
UHN-030	5.16609	3.37315	1.72056		UHN-030	1.72056	1.83003		UHN-153	1	60.2	119	1	89.3	245.3		UHN-153	1	1	1646.5	1	1	1		UHN-413	4.01561	3.8791	2.375		UHN-413	2.375	1.37		413	123.9	180.1	2093.7	1	96.5	462.5		413	84.7	26.8	26000.3	128.7	1	1
UHN-031	3.68677	3.56019	0		UHN-031	0	2.95195		UHN-163	562.3	827.8	2510.2	717.7	529.5	1573.9		UHN-163	25.6	1	2016.2	181.7	1	1		UHN-415	2.6347	3.2395	3.23107		UHN-415	3.23107	2.78		415	1	554	1782.7	805.1	363.9	1354.1		415	32.4	74.6	146.5	116.2	144.4	1
UHN-032	3.85418	3.537	2.16178		UHN-032	2.16178	2.35576		UHN-164	825	1320.1	756.5	1127.2	1046.8	1		UHN-164	51	1	1	205.1	1	1		UHN-417	4.60695	4.22753	4.09648		UHN-417	4.09648	3.93		417	65.3	199.3	654.9	248.1	178.3	627.5		417	1	1	828.7	15	16.4	2866.4
UHN-034	3.48892	3.10668	0.291579		UHN-034	0.291579	1.69379		UHN-169	1	228.3	946.7	1	74	143.7		UHN-169	45.4	1	1	325.3	1	1		UHN-420	3.29474	3.4613	3.2293		UHN-420	3.2293	3.75548		420	1	813.1	2543.9	25.9	1208.5	2613.2		420	842.1	210.2	1671.7	504.3	482.3	772.8
UHN-035	4.34056	4.33505	2.12738		UHN-035	2.12738	3.22026		UHN-171	1	812.1	1517.6	1	903.7	1825.6		UHN-171	2712.8	1	1	2229.6	1	1		UHN-422	3.57089	3.41195	2.92738		UHN-422	2.92738	2.54775		422	743.9	2589.9	1691	1020.2	2577	1430.5		422	1427.9	532.8	1401.2	1246.8	426.3	574.7
UHN-036	0	0	0		UHN-036	0	0		UHN-173	178.3	265.8	1099.6	1087.5	55	182		UHN-173	192.5	1	1946.3	549.3	1	5645.5		UHN-423	4.33498	4.28617	3.35164		UHN-423	3.35164	3.3		423	490.3	1480.9	2769.3	551.3	1734	2457.7		423	943.6	57.3	597.8	970.5	95.2	1
UHN-037	3.65228	2.78941	2.01954		UHN-037	2.01954	0		UHN-198	318.2	3384.3	18050.5	707.7	2929.7	10900.1		UHN-198	2835	417.7	1	2287.8	213.2	1		UHN-429	4.27523	3.90205	4.48638		UHN-429	4.48638	3.50836		429	1070.7	2856.4	866.4	1304.8	3243.9	640.2		429	4457.2	266.7	1	12847.6	517.6	1
UHN-038	3.17095	3.05591	0		UHN-038	0	1.06824		UHN-201	28.1	235.5	541.8	1	125.5	1		UHN-201	278.4	117.3	312.1	157.9	1	1		UHN-430	1.85605	2.69357	3.35164		UHN-430	3.35164	2.55238		430	377.2	822.3	1580	98.8	793.9	1130		430	147.1	1	3612.2	202.3	1	1
UHN-040	0	0	0		UHN-040	0	0		UHN-212	12.4	315	2081.5	522.7	205.6	3025.8		UHN-212	1	1	11352	431.1	1	1842.3		UHN-435	2.96178	3.03517	2.60537		UHN-435	2.60537	2.40916		435	1099.7	3252.1	4779.6	1397.6	4171.9	4672.9		435	268.4	34.6	1	461	60.4	1
UHN-041	3.73565	3.35615	0		UHN-041	0	1.8216		UHN-229	319	1655.7	5949.6	520	1650.6	3983.4		UHN-229	282	21.5	1	210.4	21	1		UHN-438	0	0	0		UHN-438	0	2.56		453	1154.8	2326.9	2821	590.8	2042.5	2462.7		453	94	7.9	1	159.8	1	1
UHN-044	0	0	0		UHN-044	0	0		UHN-248	29.3	201.1	184.1	156.6	135.5	1		UHN-248	19.4	1	1	329.9	1	1		UHN-453	1.29397	2.85263	3.40307		UHN-453	3.40307	3.32679		464	73	565.4	1498.1	473.1	581.7	209.1		464	169.7	17.8	1	254.9	1	1
UHN-046	3.03687	3.00599	1.57725		UHN-046	1.57725	2.21853																		UHN-464	4.16229	3.80771	2.94692		UHN-464	2.94692	3.39577		465	284.3	609.3	5427.9	390.6	803.2	5120.1		465	119.9	80.9	1	248.9	21.7	1
UHN-047	3.23403	2.13448	0		UHN-047	0	0																		UHN-465	3.9784	3.42481	3.55956		UHN-465	3.55956	2.48585		471	228.756	635.52	2080.7	282.6	763.9	2730.9		471	24.69	1	1	56.4	7.8	1
UHN-048	3.7986	3.43439	1.99183		UHN-048	1.99183	2.49853																		UHN-471	3.8755	3.98758	3.73945		UHN-471	3.73945	3.25		474	1196.5	3074.3	14746.3	1121.2	4060.2	13799.8		474	104.8	69.4	22.4	90.5	122.8	1
UHN-049	3.45905	3.13024	0		UHN-049	0	1.97881																		UHN-474	4.52886	4.62875	3.88273		UHN-474	3.88273	4.11379		480	91.9	255	174.2	114	201.2	78		480	22.4	1	1	70.7	10.1	1
UHN-050	3.50598	3.46845	0		UHN-050	0	0																		UHN-478	4.04857	3.94271	3.56257		UHN-478	3.56257	3.25		483	539.7	2789.7	4751.9	364.8	2008	2511.6		483	1278.1	1279.7	1	1851.7	932.6	1
UHN-051	0	0	0		UHN-051	0	0																		UHN-480	2.59244	3.07837	0		UHN-480	0	2.67		484	1224.6	296.5	546.4	1506.8	355.9	739.7		484	105.3	1	549	868.7	55.5	1
UHN-052	4.521	4.24041	2.99568		UHN-052	2.99568	2.84254																		UHN-483	3.45568	3.26672	2.76904		UHN-483	2.76904	2.88		485	42.8	156.1	434.6	153.7	79.8	819.2		485	230.5	17.8	1857.5	272	1	2762.9
UHN-053	3.25407	3.29427	2.54577		UHN-053	2.54577	1.86487																		UHN-484	4.29431	3.92738	3.6968		UHN-484	3.6968	3.44672		487	336.1	589.6	5404.8	205.5	824.5	3168.1		487	349.6	49.8	1	173.6	92.8	1
UHN-054	4.08097	3.75473	0		UHN-054	0	2.31016																		UHN-485	0	0	0		UHN-485	0	0		488	63.1	49.2	273.3	1	59.7	108.1		488	27.4	1	1	54.5	1	544.7
UHN-055	3.26472	2.86455	0		UHN-055	0	0																		UHN-487	4.75696	4.52681	3.41083		UHN-487	3.41083	2.93		492	120.8	1348.3	3408.2	127	1577.1	2734		492	1	65.5	1	1	64	1
UHN-056	4.46306	4.21417	0		UHN-056	0	2.68655																		UHN-488	2.6855	3.09491	0		UHN-488	0	0.78		497	276.4	405.6	1189.5	233	328.6	730.3		497	1	1	1	1	1	1
UHN-057	4.22505	4.69037	0		UHN-057	0	2.2583																		UHN-492	3.74065	3.41488	3.05884		UHN-492	3.05884	2.82		499	1138.2	2767.2	3336	1254.9	3168.3	3740.4		499	63.8	183.9	1980.5	742.9	127.8	1
UHN-059	4.0411	3.36764	3.13585		UHN-059	3.13585	1.28408																		UHN-497	2.64782	2.45136	3.41083		UHN-497	3.41083	3.26		501	1888.9	1326.8	1307	1105.8	1125.6	1051.1		501	1724.7	22.4	1486.9	1633.2	44.1	1
UHN-060	4.03626	3.88406	0		UHN-060	0	2.19307																		UHN-499	0	2.39979	3.80217		UHN-499	3.80217	3.88739		511	1	137.9	594.8	4.2	98.7	368.7		511	8.1	1	1887.9	164.4	1	1
UHN-061	3.67203	3.19572	0		UHN-061	0	2.33639																		UHN-501	3.90728	3.29628	2.69016		UHN-501	2.69016	2.5071		512	166.5	971.6	1634.6	202.9	542.4	873.1		512	1	32.8	1	503.3	1	1
UHN-076	4.85699	3.95821	2.54242		UHN-076	2.54242	3.26504																		UHN-511	3.11691	2.87811	0		UHN-511	0	0		523	36.6	427.5	1058.8	169.2	350.6	696.7		523	1378	70.5	7091.1	409.2	116.6	1
UHN-081	4.25853	3.55408	0		UHN-081	0	1.71738																		UHN-512	4.3919	3.92922	3.95624		UHN-512	3.95624	3.74		525	95.8	792	6236.4	322.4	633	4600.4		525	495.1	37.3	1	491.6	95.5	9370.1
UHN-102	2.94995	2.94157	0		UHN-102	0	0																		UHN-523	4.41061	3.95429	3.92885		UHN-523	3.92885	3.86902		532	71	456.5	970.5	68.3	229.9	666.6		532	89.4	22.8	623.8	1	24.1	1
UHN-111	3.6045	3.08113	0		UHN-111	0	2.44782																		UHN-525	4.10791	3.66374	3.18622		UHN-525	3.18622	3.15		535	47.4	1356.9	2538.9	21.4	1019.7	2146.3		535	1	22.2	43.9	1	10.9	1
UHN-113	3.53985	3.5155	0		UHN-113	0	2.7428																		UHN-532	2.90553	3.06748	3.01184		UHN-532	3.01184	4.13		538	1	2196.1	1286.6	1	2033.9	961.5		538	1	1	1	36.2	1	766.5
UHN-115	2.15362	2.10707	0		UHN-115	0	0																		UHN-535	4.9024	4.6484	4.48638		UHN-535	4.48638	4.41016		542	1	2304	9150.5	2291.4	1412.2	6696.1		542	1	97.1	2607	196.1	72.2	2895.1
UHN-117	2.959	2.9214	0		UHN-117	0	1.23635																		UHN-538	2.39968	3.26313	4.07171		UHN-538	4.07171	3.77392		544	127.3	245	594.3	15.3	155.4	55.1		544	1	1	1	32.6	1	1
UHN-119	3.25602	3.53955	0		UHN-119	0	1.31966																		UHN-542	4.27704	4.05904	3.727		UHN-542	3.727	3.81901		545	771.3	2550	5529.5	732.8	3664.5	5189.3		545	1	506.5	318.6	432.1	663.8	4858.4
UHN-120	3.44285	3.26289	0		UHN-120	0	2.18615																		UHN-544	2.88572	3.02558	2.73377		UHN-544	2.73377	2.07		546	960.6	2462.7	19542	1519.9	3667	13992.5		546	884.8	864.3	1	494.3	315.1	44614.7
UHN-121	3.92482	3.36261	0		UHN-121	0	2.46916																		UHN-545	4.59791	3.95703	3.71988		UHN-545	3.71988	3.58		547	148.2	300	393.2	173.3	116.3	263.7		547	1	1	2666.8	132.7	1	1
UHN-130	3.72331	3.39556	3.88706		UHN-130	3.88706	2.35773																		UHN-546	4.48879	4.32827	4.11549		UHN-546	4.11549	4.12		548	1073.6	577.6	1244.9	3659.7	902.9	1193.3		548	454	25.2	1	1489.1	82.7	1368.5
UHN-139	3.32855	3.53745	1.85605		UHN-139	1.85605	0																		UHN-547	4.01791	3.923	3.3379		UHN-547	3.3379	3.09		557	1891.1	1159.2	4643.6	2227.3	791.2	1856.9		557	3398.4	43.9	1	2212.8	66	1
UHN-149	3.9813	3.66857	1.8687		UHN-149	1.8687	3.51046																		UHN-548	0	2.16115	2.95979		UHN-548	2.95979	2.48		566	1	396.2	3189	1	266	1453.5		566	108.9	205.6	1	1	11.2	1
UHN-153	1.58054	0	0		UHN-153	0	0																		UHN-554	3.90798	3.20796	2.60537		UHN-554	2.60537	3		581	1860.4	1824	8528.4	269.5	1502.3	4533.5		581	845.6	11.6	1	283.9	1	1
UHN-154	3.05311	2.57398	0		UHN-154	0	0																		UHN-557	3.06621	2.71422	3.06742		UHN-557	3.06742	2.58		584	209.5	112.8	1493.8	254.1	641.3	1887.4		584	265.9	26.7	1	685.5	198.3	1
UHN-156	3.61243	3.14497	1.89722		UHN-156	1.89722	2.44382																		UHN-565	2.95156	3.07899	2.7986		UHN-565	2.7986	2.71		594	124.2	161.8	671.1	1385.3	407.4	387.5		594	1	1	1	270	339.4	1
UHN-157	2.86967	3.1286	2.68382		UHN-157	2.68382	2.56815																		UHN-566	4.28383	3.91364	3.47224		UHN-566	3.47224	3.81276		597	3298.5	246	1595.9	1	379.7	1028.2		597	1180	138.8	1	1	23.7	1
UHN-159	2.93517	2.27189	1.57889		UHN-159	1.57889	2.03189																		UHN-571	0	0	3.14648		UHN-571	3.14648	1.91		604	868.2	9834.7	44162	5368.8	11629.7	41002		604	693.3	77.4	1	337.8	121.4	1
UHN-163	4.68529	5.17973	2.77186		UHN-163	2.77186	3.4201																		UHN-576	3.79263	3.47185	3.46788		UHN-576	3.46788	2.37		606	219.6	279.4	2911.6	291.9	301.5	2743.8		606	64	18.7	4090.1	136.7	5.9	1
UHN-164	2.80743	2.14655	0		UHN-164	0	0																		UHN-580	0	0	3.05242		UHN-580	3.05242	4.03		608	1372.3	163.7	3971.2	1930.2	210.5	2249.7		608	663	16.9	543.5	803.6	18.1	808.1
UHN-165	3.192	3.162	2.094		UHN-165	2.094	1.06956																		UHN-581	4.05159	4.08959	3.44794		UHN-581	3.44794	3.5		612	1939.8	1792.2	2995.9	2939.4	2007.9	2508.3		612	1012.8	52	1	3539.1	48.9	1
UHN-167	3.21446	3.18782	2.25313		UHN-167	2.25313	2.27303																		UHN-584	4.42239	4.01651	3.66035		UHN-584	3.66035	3.73		625	8338.9	11248	5316.8	7837.6	8367.2	3376.9		625	294.9	107.2	5317.5	361.7	35.4	2512.2
UHN-169	3.965	3.877	0		UHN-169	0	2.40406																		UHN-594	2.76879	2.57955	0		UHN-594	0	3.3		642	359	251.1	977.2	281.9	199.3	134.1		642	165.1	59	1	129.2	17.6	1
UHN-171	3.90032	3.67695	2.20468		UHN-171	2.20468	2.74594																		UHN-597	4.30434	3.8755	4.46496		UHN-597	4.46496	2.11		648	248.9	798	1123.3	358.2	281.4	751.6		648	722.1	100.9	3593.9	367.6	97.4	1869.5
UHN-173	4.03664	3.89722	2.7665		UHN-173	2.7665	2.43192																		UHN-604	3.9535	3.91614	3.4055		UHN-604	3.4055	2.65
UHN-181	3.53551	3.2727	1.78463		UHN-181	1.78463	0																		UHN-606	4.99353	4.10702	3.4055		UHN-606	3.4055	0
UHN-182	3.66354	3.36012	1.96297		UHN-182	1.96297	0																		UHN-608	5.23218	4.71715	4.43997		UHN-608	4.43997	2.51
UHN-184	3.1107	2.70752	0		UHN-184	0	0																		UHN-609	3.12361	3.27968	2.71851		UHN-609	2.71851	2.69
UHN-188	3.09702	3.05507	0		UHN-188	0	0																		UHN-612	3.05154	2.78728	3.36866		UHN-612	3.36866	1.81
UHN-189	3.75597	3.72056	1.51542		UHN-189	1.51542	2.21091																		UHN-614	3.88041	3.92849	3.44394		UHN-614	3.44394	3.07
UHN-198	3.46382	3.32066	0		UHN-198	0	1.17744																		UHN-625	4.01332	3.54485	3.00218		UHN-625	3.00218	3.48785
UHN-201	2.53387	2.46306	0		UHN-201	0	0																		UHN-642	3.60363	2.89347	0		UHN-642	0	2.42
UHN-206	3.34969	3.13507	0		UHN-206	0	2.55768																		UHN-648	5.02535	4.95195	4.43997		UHN-648	4.43997	4.42
UHN-211	3.12878	3.42678	0		UHN-211	0	2.2579
UHN-212	3.03697	2.69443	0		UHN-212	0	0
UHN-219	3.24872	2.88539	0		UHN-219	0	0
UHN-221	2.66454	2.33555	0		UHN-221	0	1.18376
UHN-222	3.02692	2.83268	2.08783		UHN-222	2.08783	1.64359
UHN-229	3.00344	2.97978	1.56671		UHN-229	1.56671	1.72423
UHN-231	4.94885	4.74885	3.71647		UHN-231	3.71647	3.24911
UHN-235	4.20768	4.17642	2.76523		UHN-235	2.76523	3.06313
UHN-239	4.09415	3.98464	2.05071		UHN-239	2.05071	2.04364
UHN-241	3.69315	3.56767	2.38616		UHN-241	2.38616	1.93554
UHN-242	3.99793	3.97347	1.91293		UHN-242	1.91293	1.8655
UHN-243	5.16937	4.59998	3.86138		UHN-243	3.86138	3.87257
UHN-248	2.31292	2.15298	0		UHN-248	0	0
UHN-251	3.47573	4.02919	2.15243		UHN-251	2.15243	1.73707
UHN-252	4.736	4.718	3.049		UHN-252	3.049	3.46092
UHN-296	2.62562	2.513	0		UHN-296	0	0

[truncated: 69 more columns]
